# Supplementary material for: Phylogeographic Characterizations of Recent (2015–2023) Senecavirus A Isolates from Canada
Source: Viruses. 2025 Jan 22;17(2):141. doi: 10.3390/v17020141 (PMC11860792; doi:10.3390/v17020141)
Supplement: Supplementary file 1 [file viruses-17-00141-s001.zip]

Archive with 1 entries (1 files):
- viruses-3408287-supplementary.xlsx
