# Supplementary material for: Phylogeographic Characterizations of Recent (2015–2023) Senecavirus A Isolates from Canada
Source: Viruses. 2025 Jan 22;17(2):141. doi: 10.3390/v17020141 (PMC11860792; doi:10.3390/v17020141)
Supplement: Supplementary file 1 [file viruses-17-00141-s001.zip › viruses-3408287-supplementary.xlsx]

## Sheet: Supplementary Table 1
Supplementary Table 1: GenBank accession numbers and genome completeness of the 47 SVA sequence records reported in the study.
GenBank accession number	Sequence record ID	Genome completeness	Comments
PP849676	SVA/Canada/MB/FMA-0015/2023	Complete coding sequence	33 N’s at 5’ end
PP849677	SVA/Canada/MB/FMA-0019/2023	Partial coding sequence	617 N’s between positions 4,679-5,295 (2C and 3C genes are partial N’s, 3A and 3B are completely N’s); 2 N’s at 5’ end
PP836797	SVA/Canada/MB/FMA-0013-01/2020	Complete coding sequence	Short 3’ UTR, No polyA tail
PP836798	SVA/Canada/MB/FMA-0013-04/2020	Complete coding sequence	Short 3’ UTR, No polyA tail
PP836799	SVA/Canada/MB/FMA-0013-06/2020	Complete coding sequence	No 3’ UTR/polyA tail
PP836800	SVA/Canada/MB/FMA-0014/2020	Complete coding sequence	No 3’ UTR/polyA tail
PP836801	SVA/Canada/MB/FMA-0015-02B/2020	Complete coding sequence	No 3’ UTR/polyA tail
PP836802	SVA/Canada/MB/FMA-0015-02T/2020	Complete coding sequence	Short 3’ UTR, No polyA tail
PP836803	SVA/Canada/MB/FMA-0015-119/2022	Complete coding sequence	PolyA tail only consists of 7 N’s
PP836804	SVA/Canada/MB/FMA-0015-122/2022	Complete coding sequence	Short 3’ UTR, No polyA tail
PP836805	SVA/Canada/MB/FMA-0015-127/2022	Complete coding sequence	PolyA tail only consists of 10 N’s
PP836806	SVA/Canada/MB/FMA-0021-2D/2022	Complete genome	PolyA tail 5bp long
PP836807	SVA/Canada/MB/FMA-0021-7D/2022	Complete genome	PolyA tail 6bp long
PP836808	SVA/Canada/MB/FMA-0023-1D/2022	Complete genome	PolyA tail 4bp long
PP836809	SVA/Canada/MB/FMA-0023-2D/2022	Partial coding sequence	7 N’s in 3A gene; PolyA tail 5bp long
PP849668	SVA/Canada/ON/FMA-0006/2017	Partial genome	199 N’s in 5’ UTR; 101 N’s in L gene
PP849669	SVA/Canada/ON/FMA-0012/2017	Complete coding sequence	First 11bp are N’s
PP849660	SVA/Canada/ON/FMA-0017-6C/2017	Complete coding sequence	First 9bp are N’s
PP849663	SVA/Canada/ON/FMA-0022/2017	Complete coding sequence	First 11bp are N’s
PP849670	SVA/Canada/ON/FMA-0023/2017	Complete coding sequence	First 6bp are N’s
PP849666	SVA/Canada/ON/FMA-0027-S15/2016	Complete coding sequence	First 17bp are N’s
PP849665	SVA/Canada/ON/FMA-0027-2C/2016	Complete coding sequence	First 20bp are N’s
PP849667	SVA/Canada/ON/FMA-0041/2016	Complete coding sequence	First 18bp are N’s
PP836813	SVA/Canada/ON/FMA-0011/2019	Complete coding sequence	Short 3’ UTR, No polyA tail
PP836814	SVA/Canada/ON/FMA-0012/2019	Complete coding sequence	Short 3’ UTR, No polyA tail
PP836815	SVA/Canada/ON/FMA-0016/2019	Complete coding sequence	Short 3’ UTR, No polyA tail
PP836816	SVA/Canada/ON/FMA-0019-B/2017	Complete genome	PolyA tail 10bp long
PP849661	SVA/Canada/ON/FMA-0019/2017	Complete coding sequence	Short 3’ UTR, No polyA tail
PP836810	SVA/Canada/ON/FMA-008-5B/2016	Complete coding sequence	Short 3’ UTR, No polyA tail
PP836811	SVA/Canada/ON/FMA-008-7B/2016	Complete coding sequence	Short 3’ UTR, No polyA tail
PP836812	SVA/Canada/ON/FMA-009-9E/2016	Complete coding sequence	Short 3’ UTR, No polyA tail
PP836817	SVA/Canada/ON/FMA-020-3B/2016	Complete coding sequence	Short 3’ UTR, No polyA tail
PP836818	SVA/Canada/ON/FMA-022-8C/2016	Complete coding sequence	Short 3’ UTR, No polyA tail
PP836819	SVA/Canada/ON/FMA-025-2C/2016	Complete coding sequence	Short 3’ UTR, No polyA tail
PP836820	SVA/Canada/ON/FMA-026-5C/2016	Complete coding sequence	Short 3’ UTR, No polyA tail
PP836821	SVA/Canada/ON/FMA-026-7C/2016	Complete coding sequence	Short 3’ UTR, No polyA tail
PP836822	SVA/Canada/ON/FMA-028-9F/2016	Complete coding sequence	Short 3’ UTR, No polyA tail
PP836823	SVA/Canada/ON/FMA-029-2D/2016	Complete coding sequence	Short 3’ UTR, No polyA tail
PP836824	SVA/Canada/ON/FMA-033-6C/2016	Complete coding sequence	Short 3’ UTR, No polyA tail
PP849674	SVA/Canada/ON/OTH-0001/2019	Complete coding sequence	First 33bp are N’s
PP849675	SVA/Canada/ON/OTH-0011/2019	Partial genome	First 15bp are N’s plus 3 more N’s in 5’ UTR; 2C gene has 40 N’s, 3A gene has 31 N’s
PP849662	SVA/Canada/ON/OTH-0026/2017	Partial genome	First 51bp are N’s; last 454bp of 5’ UTR and first 187bp of L gene are N’s; 616 N’s between positions 4,681-5,296 (2C and 3C genes are partial N’s, 3A and 3B are completely N’s)
PP849664	SVA/Canada/ON/OTH-0039/2018	Partial genome	First 109bp are N’s plus 36 more in 5’ UTR; 137 N’s between in L gene
PP849671	SVA/Canada/ON/OTH-0044/2017	Partial genome	First 786bp are N’s including first 187bp of L gene
PP849672	SVA/Canada/ON/OTH-0047/2017	Partial genome	First 780bp are N’s including first 187bp of L gene
PP849673	SVA/Canada/ON/OTH-0113/2018	Complete coding sequence	First 7bp are N’s
PP836825	SVA/Canada/ON/OTH-0023/2018	Partial genome	17 N’s in 5’ UTR; 140 N’s in VP3 gene; 20 N’s in 2C gene; 11 N’s in 3A gene; 3D gene has 38 N’s and is not the full length (missing last 6bp of gene/polyprotein gene); no 3’ UTR and polyA tail

## Sheet: Supplementary Table 2
Supplementary Table 2. Accession numbers of the sequence records used in phylogeographic analysis.
Accession number	Species	Country
KR063107	KR063107_1_SVA_Brazil_2015	Brazil
KR063108	KR063108_1_SVA_Brazil_2015	Brazil
KR063109	KR063109_1_SVA_Brazil_2015	Brazil
MF615501	MF615501_1_SVA_Brazil_2015	Brazil
MF615502	MF615502_1_SVA_Brazil_2016	Brazil
MF615503	MF615503_1_SVA_Brazil_2016	Brazil
MF615504	MF615504_1_SVA_Brazil_2016	Brazil
MF615505	MF615505_1_SVA_Brazil_2016	Brazil
MF615506	MF615506_1_SVA_Brazil_2015	Brazil
MF615507	MF615507_1_SVA_Brazil_2015	Brazil
MF615508	MF615508_1_SVA_Brazil_2015	Brazil
MF615509	MF615509_1_SVA_Brazil_2015	Brazil
MF615510	MF615510_1_SVA_Brazil_2015	Brazil
MZ456812	MZ456812_1_SVA_Brazil_2020	Brazil
KC667560	KC667560_1_SVA_Canada_2011	Canada
KY486156	KY486156_1_SVA_MB_NCFAD_104_1_Canada_2015	Canada
KY486157	KY486157_1_SVA_MB_NCFAD_104_6_Canada_2015	Canada
KY486158	KY486158_1_SVA_MB_NCFAD_104_9_Canada_2015	Canada
KY486159	KY486159_1_SVA_MB_NCFAD_108_12_Canada_2015	Canada
KY486160	KY486160_1_SVA_MB_NCFAD_108_16_Canada_2015	Canada
KY486161	KY486161_1_SVA_MB_NCFAD_108_20_Canada_2015	Canada
KY486162	KY486162_1_SVA_MB_NCFAD_119_2_Canada_2015	Canada
KY486163	KY486163_1_SVA_MB_NCFAD_119_6_Canada_2015	Canada
KY486164	KY486164_1_SVA_MB_NCFAD_119_7_Canada_2015	Canada
KY486165	KY486165_1_SVA_ON_FMA_2015_0024T1_Canada_2015	Canada
KY486166	KY486166_1_SVA_Canada_2015	Canada
MN233023	MN233023_1_SVA_Canada_2007	Canada
PP849676	SVA_MB_FMA-0015_Canada_2023	Canada
PP849677	SVA_MB_FMA-0019_Canada_2023	Canada
PP836797	SVA_MB_FMA_0013_01_Canada_2020	Canada
PP836798	SVA_MB_FMA_0013_04_Canada_2020	Canada
PP836799	SVA_MB_FMA_0013_06_Canada_2020	Canada
PP836800	SVA_MB_FMA_0014_Canada_2020	Canada
PP836801	SVA_MB_FMA_0015_02B_Canada_2020	Canada
PP836802	SVA_MB_FMA_0015_02T_Canada_2020	Canada
PP836803	SVA_MB_FMA_0015_119_Canada_2022	Canada
PP836804	SVA_MB_FMA_0015_122_Canada_2022	Canada
PP836805	SVA_MB_FMA_0015_127_Canada_2022	Canada
PP836806	SVA_MB_FMA_0021_2D_Canada_2022	Canada
PP836807	SVA_MB_FMA_0021_7D_Canada_2022	Canada
PP836808	SVA_MB_FMA_0023_1D_Canada_2022	Canada
PP836809	SVA_MB_FMA_0023_2D_Canada_2022	Canada
PP849668	SVA_ON_FMA-0006_Canada_2017	Canada
PP849669	SVA_ON_FMA-0012_Canada_2017	Canada
PP849660	SVA_ON_FMA-0017-6C_Canada_2017	Canada
PP849663	SVA_ON_FMA-0022_Canada_2017	Canada
PP849670	SVA_ON_FMA-0023_Canada_2017	Canada
PP849666	SVA_ON_FMA-0027-S15_Canada_2016	Canada
PP849665	SVA_ON_FMA-0027_Canada_2016	Canada
PP849667	SVA_ON_FMA-0041_Canada_2016	Canada
PP836813	SVA_ON_FMA_0011_Canada_2019	Canada
PP836814	SVA_ON_FMA_0012_Canada_2019	Canada
PP836815	SVA_ON_FMA_0016_Canada_2019	Canada
PP836816	SVA_ON_FMA_0019_B_Canada_2017	Canada
PP849661	SVA_ON_FMA_0019_Canada_2017	Canada
PP836810	SVA_ON_FMA_008_5B_Canada_2016	Canada
PP836811	SVA_ON_FMA_008_7B_Canada_2016	Canada
PP836812	SVA_ON_FMA_009_9E_Canada_2016	Canada
PP836817	SVA_ON_FMA_020_3B_Canada_2016	Canada
PP836818	SVA_ON_FMA_022_8C_Canada_2016	Canada
PP836819	SVA_ON_FMA_025_2C_Canada_2016	Canada
PP836820	SVA_ON_FMA_026_5C_Canada_2016	Canada
PP836821	SVA_ON_FMA_026_7C_Canada_2016	Canada
PP836822	SVA_ON_FMA_028_9F_Canada_2016	Canada
PP836823	SVA_ON_FMA_029_2D_Canada_2016	Canada
PP836824	SVA_ON_FMA_033_6C_Canada_2016	Canada
PP849674	SVA_ON_OTH-0001_Canada_2019	Canada
PP849675	SVA_ON_OTH-0011_Canada_2019	Canada
PP849662	SVA_ON_OTH-0026_Canada_2017	Canada
PP849664	SVA_ON_OTH-0039_Canada_2018	Canada
PP849671	SVA_ON_OTH-0044_Canada_2017	Canada
PP849672	SVA_ON_OTH-0047_Canada_2017	Canada
PP849673	SVA_ON_OTH-0113_Canada_2018	Canada
PP836825	SVA_ON_OTH_0023_Canada_2018	Canada
ON843710	ON843710_1_SVA_Chile_2022	Chile
KT321458	KT321458_1_SVA_China_2015	China
KX173338	KX173338_1_SVA_China_2015	China
KX173339	KX173339_1_SVA_China_2015	China
KX173340	KX173340_1_SVA_China_2015	China
KX377924	KX377924_1_SVA_China_2016	China
KX751943	KX751943_1_SVA_China_2015	China
KX751944	KX751944_1_SVA_China_2016	China
KX751945	KX751945_1_SVA_China_2016	China
KX751946	KX751946_1_SVA_China_2016	China
KY038016	KY038016_1_SVA_China_2016	China
KY419132	KY419132_1_SVA_China_2016	China
KY747510	KY747510_1_SVA_China_2017	China
KY747511	KY747511_1_SVA_China_2017	China
KY747512	KY747512_1_SVA_China_2017	China
MF189000	MF189000_1_SVA_China_2017	China
MF189001	MF189001_1_SVA_China_2017	China
MF460448	MF460448_1_SVA_China_2016	China
MF460449	MF460449_1_SVA_China_2017	China
MF893200	MF893200_1_SVA_China_2016	China
MF967574	MF967574_1_SVA_China_2017	China
MG428680	MG428680_1_SVA_China_2017	China
MG428681	MG428681_1_SVA_China_2017	China
MG428682	MG428682_1_SVA_China_2017	China
MG428683	MG428683_1_SVA_China_2017	China
MG428684	MG428684_1_SVA_China_2017	China
MG428685	MG428685_1_SVA_China_2017	China
MG765550	MG765550_1_SVA_China_2017	China
MG765551	MG765551_1_SVA_China_2017	China
MG765552	MG765552_1_SVA_China_2017	China
MG765553	MG765553_1_SVA_China_2017	China
MG765554	MG765554_1_SVA_China_2017	China
MG765555	MG765555_1_SVA_China_2017	China
MG765556	MG765556_1_SVA_China_2017	China
MG765557	MG765557_1_SVA_China_2017	China
MG765558	MG765558_1_SVA_China_2017	China
MG765559	MG765559_1_SVA_China_2017	China
MG765560	MG765560_1_SVA_China_2017	China
MG765561	MG765561_1_SVA_China_2017	China
MG765562	MG765562_1_SVA_China_2017	China
MG765563	MG765563_1_SVA_China_2017	China
MG765564	MG765564_1_SVA_China_2017	China
MG765565	MG765565_1_SVA_China_2017	China
MG765566	MG765566_1_SVA_China_2017	China
MH064433	MH064433_1_SVA_China_2017	China
MH064434	MH064434_1_SVA_China_2017	China
MH064435	MH064435_1_SVA_China_2017	China
MH064436	MH064436_1_SVA_China_2017	China
MH316113	MH316113_1_SVA_China_2017	China
MH316114	MH316114_1_SVA_China_2017	China
MH316115	MH316115_1_SVA_China_2017	China
MH316116	MH316116_1_SVA_China_2017	China
MH316117	MH316117_1_SVA_China_2017	China
MH490944	MH490944_1_SVA_China_2017	China
MH588717	MH588717_1_SVA_China_2018	China
MH716015	MH716015_1_SVA_China_2018	China
MH779611	MH779611_1_SVA_China_2018	China
MH817445	MH817445_1_SVA_China_2018	China
MH817446	MH817446_1_SVA_China_2018	China
MH844686	MH844686_1_SVA_China_2018	China
MH844687	MH844687_1_SVA_China_2018	China
MH844688	MH844688_1_SVA_China_2018	China
MK039162	MK039162_1_SVA_China_2018	China
MK170054	MK170054_1_SVA_China_2018	China
MK170055	MK170055_1_SVA_China_2018	China
MK170056	MK170056_1_SVA_China_2017	China
MK252002	MK252002_1_SVA_China_2018	China
MK256736	MK256736_1_SVA_China_2018	China
MK284514	MK284514_1_SVA_China_2018	China
MK284515	MK284515_1_SVA_China_2018	China
MK357115	MK357115_1_SVA_China_2018	China
MK357116	MK357116_1_SVA_China_2018	China
MK357117	MK357117_1_SVA_China_2018	China
MK463618	MK463618_1_SVA_China_2018	China
MK463619	MK463619_1_SVA_China_2018	China
MK802890	MK802890_1_SVA_China_2018	China
MK802891	MK802891_1_SVA_China_2018	China
MK802892	MK802892_1_SVA_China_2018	China
MN017170	MN017170_1_SVA_China_2018	China
MN423333	MN423333_1_SVA_China_2018	China
MN423334	MN423334_1_SVA_China_2018	China
MN433300	MN433300_1_SVA_China_2018	China
MN615881	MN615881_1_SVA_China_2018	China
MN700930	MN700930_1_SVA_China_2018	China
MN781982	MN781982_1_SVA_China_2018	China
MN781983	MN781983_1_SVA_China_2018	China
MN882351	MN882351_1_SVA_China_2018	China
MN882352	MN882352_1_SVA_China_2018	China
MN882353	MN882353_1_SVA_China_2018	China
MN882354	MN882354_1_SVA_China_2018	China
MN882355	MN882355_1_SVA_China_2019	China
MN882356	MN882356_1_SVA_China_2019	China
MN882357	MN882357_1_SVA_China_2018	China
MN882358	MN882358_1_SVA_China_2018	China
MN882359	MN882359_1_SVA_China_2018	China
MN882360	MN882360_1_SVA_China_2018	China
MN882361	MN882361_1_SVA_China_2019	China
MN882362	MN882362_1_SVA_China_2019	China
MN885796	MN885796_1_SVA_China_2017	China
MN887248	MN887248_1_SVA_China_2019	China
MN887249	MN887249_1_SVA_China_2019	China
MN887250	MN887250_1_SVA_China_2019	China
MN887251	MN887251_1_SVA_China_2019	China
MN922286	MN922286_1_SVA_China_2017	China
MT457474	MT457474_1_SVA_China_2019	China
MT656572	MT656572_1_SVA_China_2018	China
MT656573	MT656573_1_SVA_China_2018	China
MT656574	MT656574_1_SVA_China_2018	China
MT656575	MT656575_1_SVA_China_2018	China
MT656576	MT656576_1_SVA_China_2019	China
MT656577	MT656577_1_SVA_China_2019	China
MT656578	MT656578_1_SVA_China_2018	China
MT656579	MT656579_1_SVA_China_2018	China
MT656580	MT656580_1_SVA_China_2018	China
MT656581	MT656581_1_SVA_China_2018	China
MT656582	MT656582_1_SVA_China_2019	China
MT656583	MT656583_1_SVA_China_2019	China
MT713137	MT713137_1_SVA_China_2019	China
MT840202	MT840202_1_SVA_China_2018	China
MW117126	MW117126_1_SVA_China_2020	China
MW117127	MW117127_1_SVA_China_2020	China
MW117128	MW117128_1_SVA_China_2020	China
MW117129	MW117129_1_SVA_China_2020	China
MW713116	MW713116_1_SVA_China_2019	China
MW713117	MW713117_1_SVA_China_2019	China
MW713118	MW713118_1_SVA_China_2018	China
MW713119	MW713119_1_SVA_China_2019	China
MW713120	MW713120_1_SVA_China_2018	China
MW713121	MW713121_1_SVA_China_2019	China
MW713122	MW713122_1_SVA_China_2019	China
MW713123	MW713123_1_SVA_China_2019	China
MZ375462	MZ375462_1_SVA_China_2019	China
MZ818785	MZ818785_1_SVA_China_2017	China
OM654411	OM654411_1_SVA_China_2020	China
ON868368	ON868368_1_SVA_China_2020	China
ON868369	ON868369_1_SVA_China_2020	China
ON868370	ON868370_1_SVA_China_2020	China
ON868371	ON868371_1_SVA_China_2020	China
ON868372	ON868372_1_SVA_China_2020	China
ON868373	ON868373_1_SVA_China_2018	China
ON868374	ON868374_1_SVA_China_2020	China
ON868375	ON868375_1_SVA_China_2020	China
ON868376	ON868376_1_SVA_China_2021	China
ON868377	ON868377_1_SVA_China_2021	China
KX857728	KX857728_1_SVA_Colombia_2016	Colombia
MZ395819	MZ395819_1_SVA_India_2019	India
ON369393	ON369393_1_SVA_Mexico_2021	Mexico
KY368743	KY368743_1_SVA_Thailand_2016	Thailand
KY368744	KY368744_1_SVA_Thailand_2016	Thailand
MF416217	MF416217_1_SVA_Thailand_2016	Thailand
MF416218	MF416218_1_SVA_Thailand_2016	Thailand
MF416219	MF416219_1_SVA_Thailand_2016	Thailand
MF416220	MF416220_1_SVA_Thailand_2016	Thailand
DQ641257	DQ641257_1_SVA_USA_1988	USA
KT757280	KT757280_1_SVA_USA_2015	USA
KT757281	KT757281_1_SVA_USA_2015	USA
KT757282	KT757282_1_SVA_USA_2015	USA
KT827249	KT827249_1_SVA_USA_2015	USA
KT827250	KT827250_1_SVA_USA_2015	USA
KT827251	KT827251_1_SVA_USA_2015	USA
KT827252	KT827252_1_SVA_USA_2015	USA
KT827253	KT827253_1_SVA_USA_2015	USA
KU051391	KU051391_1_SVA_USA_2015	USA
KU051392	KU051392_1_SVA_USA_2015	USA
KU051393	KU051393_1_SVA_USA_2015	USA
KU051394	KU051394_1_SVA_USA_2015	USA
KU058182	KU058182_1_SVA_USA_2015	USA
KU058183	KU058183_1_SVA_USA_2015	USA
KU359210	KU359210_1_SVA_USA_2015	USA
KU359211	KU359211_1_SVA_USA_2015	USA
KU359212	KU359212_1_SVA_USA_2015	USA
KU359213	KU359213_1_SVA_USA_2015	USA
KU359214	KU359214_1_SVA_USA_2015	USA
KU954087	KU954087_1_SVA_USA_2015	USA
KU954088	KU954088_1_SVA_USA_2015	USA
KU954089	KU954089_1_SVA_USA_2015	USA
KU954090	KU954090_1_SVA_USA_2015	USA
KX019804	KX019804_1_SVA_USA_2015	USA
KX223836	KX223836_1_SVA_USA_2015	USA
KX778101	KX778101_1_SVA_USA_2015	USA
KY172968	KY172968_1_SVA_USA_2014	USA
KY618834	KY618834_1_SVA_USA_2015	USA
KY618835	KY618835_1_SVA_USA_2016	USA
KY618836	KY618836_1_SVA_USA_2016	USA
KY618837	KY618837_1_SVA_USA_2016	USA
MH634506	MH634506_1_SVA_USA_2017	USA
MH634507	MH634507_1_SVA_USA_2017	USA
MH634508	MH634508_1_SVA_USA_2017	USA
MH634509	MH634509_1_SVA_USA_2017	USA
MH634510	MH634510_1_SVA_USA_2017	USA
MH634511	MH634511_1_SVA_USA_2017	USA
MH634512	MH634512_1_SVA_USA_2017	USA
MH634513	MH634513_1_SVA_USA_2017	USA
MH634514	MH634514_1_SVA_USA_2017	USA
MH634515	MH634515_1_SVA_USA_2017	USA
MH634516	MH634516_1_SVA_USA_2017	USA
MH634517	MH634517_1_SVA_USA_2017	USA
MH634518	MH634518_1_SVA_USA_2017	USA
MH634519	MH634519_1_SVA_USA_2017	USA
MH634520	MH634520_1_SVA_USA_2017	USA
MH634521	MH634521_1_SVA_USA_2017	USA
MH634522	MH634522_1_SVA_USA_2017	USA
MH634523	MH634523_1_SVA_USA_2015	USA
MH634524	MH634524_1_SVA_USA_2015	USA
MH634525	MH634525_1_SVA_USA_2015	USA
MH634526	MH634526_1_SVA_USA_2015	USA
MH634527	MH634527_1_SVA_USA_2015	USA
MH634528	MH634528_1_SVA_USA_2015	USA
MH634529	MH634529_1_SVA_USA_2015	USA
MH634530	MH634530_1_SVA_USA_2015	USA
MH634531	MH634531_1_SVA_USA_2015	USA
MH634532	MH634532_1_SVA_USA_2015	USA
MH634533	MH634533_1_SVA_USA_2015	USA
MH634534	MH634534_1_SVA_USA_2015	USA
MK333629	MK333629_1_SVA_USA_2015	USA
MK333630	MK333630_1_SVA_USA_2015	USA
MK333631	MK333631_1_SVA_USA_2015	USA
MK333632	MK333632_1_SVA_USA_2015	USA
MK333633	MK333633_1_SVA_USA_2016	USA
MK333634	MK333634_1_SVA_USA_2016	USA
MK333635	MK333635_1_SVA_USA_2016	USA
MK333636	MK333636_1_SVA_USA_2016	USA
MK333637	MK333637_1_SVA_USA_2016	USA
MN164664	MN164664_1_SVA_USA_2015	USA
MN233017	MN233017_1_SVA_USA_2000	USA
MN233018	MN233018_1_SVA_USA_2001	USA
MN233019	MN233019_1_SVA_USA_2001	USA
MN233020	MN233020_1_SVA_USA_2005	USA
MN233021	MN233021_1_SVA_USA_2005	USA
MN233022	MN233022_1_SVA_USA_2006	USA
MN233024	MN233024_1_SVA_USA_2015	USA
MN233025	MN233025_1_SVA_USA_2015	USA
MN233026	MN233026_1_SVA_USA_1988	USA
MN233027	MN233027_1_SVA_USA_1988	USA
MN233028	MN233028_1_SVA_USA_1989	USA
MN233029	MN233029_1_SVA_USA_1989	USA
MN233030	MN233030_1_SVA_USA_1990	USA
MN233031	MN233031_1_SVA_USA_1992	USA
MN233032	MN233032_1_SVA_USA_1993	USA
MN233033	MN233033_1_SVA_USA_1999	USA
MN233034	MN233034_1_SVA_USA_1997	USA
MN812936	MN812936_1_SVA_USA_1988	USA
MN812937	MN812937_1_SVA_USA_1988	USA
MN812938	MN812938_1_SVA_USA_1989	USA
MN812939	MN812939_1_SVA_USA_1989	USA
MN812940	MN812940_1_SVA_USA_1992	USA
MN812941	MN812941_1_SVA_USA_1997	USA
MN812942	MN812942_1_SVA_USA_2001	USA
MN812943	MN812943_1_SVA_USA_2006	USA
MN812944	MN812944_1_SVA_USA_2007	USA
MN812945	MN812945_1_SVA_USA_2007	USA
MN812946	MN812946_1_SVA_USA_2009	USA
MN812947	MN812947_1_SVA_USA_2013	USA
MN812948	MN812948_1_SVA_USA_2013	USA
MN812949	MN812949_1_SVA_USA_2015	USA
MN812950	MN812950_1_SVA_USA_2015	USA
MN812951	MN812951_1_SVA_USA_2015	USA
MN812952	MN812952_1_SVA_USA_2015	USA
MN812953	MN812953_1_SVA_USA_2015	USA
MN812954	MN812954_1_SVA_USA_2015	USA
MN812955	MN812955_1_SVA_USA_2015	USA
MN812956	MN812956_1_SVA_USA_2015	USA
MN812957	MN812957_1_SVA_USA_2015	USA
MN812958	MN812958_1_SVA_USA_2016	USA
MN812959	MN812959_1_SVA_USA_2017	USA
MN812960	MN812960_1_SVA_USA_2017	USA
MZ733975	MZ733975_1_SVA_USA_2020	USA
MZ733976	MZ733976_1_SVA_USA_2020	USA
MZ733977	MZ733977_1_SVA_USA_2020	USA
MZ733978	MZ733978_1_SVA_USA_2020	USA
MZ733979	MZ733979_1_SVA_USA_2020	USA
MZ733980	MZ733980_1_SVA_USA_2020	USA
OP184809	OP184809_1_SVA_USA_2013	USA
MH704432	MH704432_1_SVA_Vietnam_2018	Vietnam

## Sheet: Supplementary Table 3
Recombination Event Number	Recombinant Sequence(s)	Breakpoint position in recombinant Sequence		Major Parental Sequence(s)	Minor Parental Sequence(s)
		Begin	End
1	SVA_Canada_ON_FMA_028_9F_2016	7107	2700	SVA_Canada_ON_FMA_025_2C_2016	SVA_Canada_ON_FMA_029_2D_2016
1					SVA_Canada_ON_FMA-0017-6C_2017
1					SVA_Canada_ON_FMA_0019_C_2017
2	SVA_Canada_ON_FMA_0016_2019	4200	7228	KY486164_1_SVA_MB_NCFAD_119_7_Canada_2015	MZ733980_1_SVA_USA_2020
2				KY486156_1_SVA_MB_NCFAD_104_1_Canada_2015
2				KY486158_1_SVA_MB_NCFAD_104_9_Canada_2015
2				KY486157_1_SVA_MB_NCFAD_104_6_Canada_2015
2				KY486159_1_SVA_MB_NCFAD_108_12_Canada_2015
2				KY486160_1_SVA_MB_NCFAD_108_16_Canada_2015
2				KY486161_1_SVA_MB_NCFAD_108_20_Canada_2015
2				MZ395819_1_SVA_India_2019
2				KY486162_1_SVA_MB_NCFAD_119_2_Canada_2015
2				KY486163_1_SVA_MB_NCFAD_119_6_Canada_2015
3	MH316113_1_SVA_China_2017	4678	789	ON868376_1_SVA_China_2021	MG765556_1_SVA_China_2017
3				KT321458_1_SVA_China_2015
3				KX377924_1_SVA_China_2016
3				MW713116_1_SVA_China_2019
3				MW713121_1_SVA_China_2019
3				MW713117_1_SVA_China_2019
3				MW713122_1_SVA_China_2019
3				KX751945_1_SVA_China_2016
3				ON868377_1_SVA_China_2021
3				KX751943_1_SVA_China_2015
3				KX751946_1_SVA_China_2016
3				KX751944_1_SVA_China_2016
3				MN882352_1_SVA_China_2018
3				MT656573_1_SVA_China_2018
3				MN882354_1_SVA_China_2018
3				MT656575_1_SVA_China_2018
3				MN882355_1_SVA_China_2019
3				MT656576_1_SVA_China_2019
3				MN882356_1_SVA_China_2019
3				MT656577_1_SVA_China_2019
4	^MK357117_1_SVA_China_2018	4199	5819	MN781983_1_SVA_China_2018	MK357115_1_SVA_China_2018
4				MN781982_1_SVA_China_2018
5	MK357116_1_SVA_China_2018	4181	5819	ON868370_1_SVA_China_2020	MK357115_1_SVA_China_2018
5				MH064433_1_SVA_China_2017
5				MH064434_1_SVA_China_2017
5				ON868368_1_SVA_China_2020
5				ON868369_1_SVA_China_2020
5				ON868371_1_SVA_China_2020
5				ON868373_1_SVA_China_2018
7	^MW713116_1_SVA_China_2019	7284*	1559	KX751946_1_SVA_China_2016	KX173340_1_SVA_China_2015
7	KT321458_1_SVA_China_2015			KX751943_1_SVA_China_2015	KX173338_1_SVA_China_2015
7	KX377924_1_SVA_China_2016			KX751944_1_SVA_China_2016	KX173339_1_SVA_China_2015
7	MW713121_1_SVA_China_2019			MN882351_1_SVA_China_2018	MG765566_1_SVA_China_2017
7	MW713117_1_SVA_China_2019			MT656572_1_SVA_China_2018	KY038016_1_SVA_China_2016
7	MW713122_1_SVA_China_2019			MN882352_1_SVA_China_2018	MF893200_1_SVA_China_2016
7	ON868376_1_SVA_China_2021			MT656573_1_SVA_China_2018	MH844688_1_SVA_China_2018
7	KX751945_1_SVA_China_2016			MN882353_1_SVA_China_2018	MK170056_1_SVA_China_2017
7	ON868377_1_SVA_China_2021			MT656574_1_SVA_China_2018	MN017170_1_SVA_China_2018
7				MN882354_1_SVA_China_2018	MG765564_1_SVA_China_2017
7				MT656575_1_SVA_China_2018	MG765565_1_SVA_China_2017
7				MN882355_1_SVA_China_2019	MH704432_1_SVA_Vietnam_2018
7				MT656576_1_SVA_China_2019	MT457474_1_SVA_China_2019
7				MN882356_1_SVA_China_2019
7				MT656577_1_SVA_China_2019
8	MN887249_1_SVA_China_2019	4173	5788	MW117127_1_SVA_China_2020	MK802891_1_SVA_China_2018
8				MW117126_1_SVA_China_2020
8				MW117128_1_SVA_China_2020
8				MW117129_1_SVA_China_2020
9	MG765559_1_SVA_China_2017	4139	5612	MG765560_1_SVA_China_2017	MG765550_1_SVA_China_2017
9				MF893200_1_SVA_China_2016
9				MH844688_1_SVA_China_2018
9				MK170056_1_SVA_China_2017
9				MN017170_1_SVA_China_2018
9				MG765561_1_SVA_China_2017
9				MH316116_1_SVA_China_2017
9				MG765562_1_SVA_China_2017
9				MG765563_1_SVA_China_2017
9				MN882357_1_SVA_China_2018
9				MT656578_1_SVA_China_2018
9				MN882358_1_SVA_China_2018
9				MT656579_1_SVA_China_2018
9				MN882359_1_SVA_China_2018
9				MT656580_1_SVA_China_2018
9				MN882360_1_SVA_China_2018
9				MT656581_1_SVA_China_2018
9				MN882361_1_SVA_China_2019
9				MT656582_1_SVA_China_2019
9				MN882362_1_SVA_China_2019
9				MT656583_1_SVA_China_2019
10	MF189001_1_SVA_China_2017	3436	4628	MF189000_1_SVA_China_2017	KY747511_1_SVA_China_2017
11	MN233025_1_SVA_USA_2015	2242	3144	MH634525_1_SVA_US_2015	Unknown (MN700930_1_SVA_China_2018 )
11	KX223836_1_SVA_USA_2015			KT757280_1_SVA_USA_2015	Unknown(KY747510_1_SVA_China_2017 )
11	KY618834_1_SVA_USA_2015			KU051392_1_SVA_US_2015	Unknown(KY747511_1_SVA_China_2017 )
11				KU051393_1_SVA_US_2015	Unknown(KY747512_1_SVA_China_2017 )
11				KU954088_1_SVA_USA_2015	Unknown(MH588717_1_SVA_China_2018 )
11				MK333637_1_SVA_USA_2016	Unknown(MH817445_1_SVA_China_2018 )
11				MN812950_1_SVA_USA_2015	Unknown(MH817446_1_SVA_China_2018 )
11				MN812952_1_SVA_USA_2015	Unknown(MH844686_1_SVA_China_2018 )
11				KU058182_1_SVA_USA_2015	Unknown(MK170054_1_SVA_China_2018 )
11				KU058183_1_SVA_USA_2015	Unknown(MN615881_1_SVA_China_2018 )
11				KU359210_1_SVA_USA_2015	Unknown(MK252002_1_SVA_China_2018 )
11				KU359211_1_SVA_USA_2015	Unknown(MK170055_1_SVA_China_2018 )
11				KU359214_1_SVA_USA_2015	Unknown(MK357115_1_SVA_China_2018 )
11				KU359212_1_SVA_USA_2015	Unknown(MN887248_1_SVA_China_2019 )
11				KU359213_1_SVA_USA_2015	Unknown(MH634511_1_SVA_US_2017 )
11				MK333632_1_SVA_USA_2015
11				MN812954_1_SVA_USA_2015
11				KT827251_1_SVA_USA_2015
11				MH634530_1_SVA_US_2015
11				KX857728_1_SVA_Colombia_2016
11				MN233024_1_SVA_USA_2015
13	MK284515_1_SVA_China_2018	4355	5944	MG765556_1_SVA_China_2017	MT840202_1_SVA_China_2018
13				MH064435_1_SVA_China_2017
14	MH716015_1_SVA_China_2018	1211*	3693	MH634515_1_SVA_US_2017	Unknown (OP184809_1_SVA_USA_2013 )
14				MH634512_1_SVA_US_2017
14				MH634513_1_SVA_US_2017
14				MH634514_1_SVA_US_2017
14				SVA_Canada_MB_FMA-0019_2023
14				SVA_Canada_MB_FMA_0023_1D_2022
14				SVA_Canada_MB_FMA_0023_2D_2022
14				SVA_Canada_MB_FMA_0015_119_2022
14				SVA_Canada_MB_FMA_0015_127_2022
14				SVA_Canada_MB_FMA_0015_122_2022
14				MZ733975_1_SVA_USA_2020
14				MZ733977_1_SVA_USA_2020
14				MZ733976_1_SVA_USA_2020
14				MZ733978_1_SVA_USA_2020
14				MZ733979_1_SVA_USA_2020
14				SVA_Canada_MB_FMA-0015_2023
15	^MH634508_1_SVA_US_2017	4860	6317	MH634506_1_SVA_US_2017	MZ733976_1_SVA_USA_2020
15				SVA_Canada_ON_FMA_0011_2019	MZ733978_1_SVA_USA_2020
15				SVA_Canada_ON_FMA_0012_2019	MZ733979_1_SVA_USA_2020
15				MH634507_1_SVA_US_2017	ON843710_1_SVA_Chile_2022
15				MN812959_1_SVA_USA_2017
16	^MH634534_1_SVA_US_2015	7267*	883*	MK357115_1_SVA_China_2018	Unknown (MK357117_1_SVA_China_2018 )
16	MN812957_1_SVA_USA_2015
16	MH634526_1_SVA_US_2015
16	MH634533_1_SVA_US_2015
16	MN812946_1_SVA_USA_2009 [T]
17	^MN812947_1_SVA_USA_2013	1683*	3527	MN812946_1_SVA_USA_2009	KY486158_1_SVA_MB_NCFAD_104_9_Canada_2015 KY486158.1_SVA_MB_NCFAD_104_9_Canada_2015
17	MN812948_1_SVA_USA_2013				SVA_Canada_ON_FMA-0017-6C_2017
17	MN812953_1_SVA_USA_2015				SVA_Canada_ON_FMA-0027-S15_2016
17					SVA_Canada_ON_FMA-0041_2016
17					SVA_Canada_ON_FMA_026_5C_2016
17					SVA_Canada_ON_FMA_026_7C_2016
17					SVA_Canada_ON_FMA_033_6C_2016
17					SVA_Canada_ON_FMA_022_8C_2016
17					SVA_Canada_ON_FMA_029_2D_2016
17					MN812958_1_SVA_USA_2016
17					KY486165_1_SVA_ON_FMA_2015_0024T1_Canada_2015 KY486165.1_SVA_ON_FMA_2015_0024T1_Canada_2015
17					KY486166_1_SVA_Canada_2015
17					SVA_Canada_ON_FMA_0019_C_2017
17					SVA_Canada_MB_FMA_0013_01_2020
17					SVA_Canada_MB_FMA_0015_02T_2020
17					SVA_Canada_MB_FMA_0013_04_2020
17					SVA_Canada_MB_FMA_0013_06_2020
17					SVA_Canada_MB_FMA_0015_02B_2020
17					KY486156_1_SVA_MB_NCFAD_104_1_Canada_2015 KY486156.1_SVA_MB_NCFAD_104_1_Canada_2015
17					KY486157_1_SVA_MB_NCFAD_104_6_Canada_2015 KY486157.1_SVA_MB_NCFAD_104_6_Canada_2015
17					KY486159_1_SVA_MB_NCFAD_108_12_Canada_2015 KY486159.1_SVA_MB_NCFAD_108_12_Canada_2015
17					KY486160_1_SVA_MB_NCFAD_108_16_Canada_2015 KY486160.1_SVA_MB_NCFAD_108_16_Canada_2015
17					KY486161_1_SVA_MB_NCFAD_108_20_Canada_2015 KY486161.1_SVA_MB_NCFAD_108_20_Canada_2015
17					MZ395819_1_SVA_India_2019
17					KY486162_1_SVA_MB_NCFAD_119_2_Canada_2015 KY486162.1_SVA_MB_NCFAD_119_2_Canada_2015
17					KY486164_1_SVA_MB_NCFAD_119_7_Canada_2015 KY486164.1_SVA_MB_NCFAD_119_7_Canada_2015
17					KY486163_1_SVA_MB_NCFAD_119_6_Canada_2015 KY486163.1_SVA_MB_NCFAD_119_6_Canada_2015
17					SVA_Canada_MB_FMA_0014_2020
17					SVA_Canada_ON_FMA_0016_2019
18	KC667560_1_SVA_Canada_2011	95*	3264	MN233033_1_SVA_USA_1999	KY486157_1_SVA_MB_NCFAD_104_6_Canada_2015 KY486157.1_SVA_MB_NCFAD_104_6_Canada_2015
18	KY368743_1_SVA_Thailand_2016 [T]			DQ641257_1_SVA_USA_1988	SVA_Canada_ON_FMA_0019_B_2017
18	KY368744_1_SVA_Thailand_2016 [T]			MN233017_1_SVA_USA_2000	KT757280_1_SVA_USA_2015
18	MF416217_1_SVA_Thailand_2016			MN233019_1_SVA_USA_2001	KU051392_1_SVA_US_2015
18	MF416219_1_SVA_Thailand_2016 [T]			MN233018_1_SVA_USA_2001	KU051393_1_SVA_US_2015
18	MF416220_1_SVA_Thailand_2016 [T]			MN812942_1_SVA_USA_2001	MK333637_1_SVA_USA_2016
18	MF416218_1_SVA_Thailand_2016			MN233034_1_SVA_USA_1997	KT757281_1_SVA_USA_2015
18				MN812941_1_SVA_USA_1997	KU051394_1_SVA_US_2015
18				MN233026_1_SVA_USA_1988	KU954090_1_SVA_USA_2015
18				MN812936_1_SVA_USA_1988	KT827253_1_SVA_USA_2015
18				MN233027_1_SVA_USA_1988	KX019804_1_SVA_USA_2015
18				MN812937_1_SVA_USA_1988	MK333629_1_SVA_USA_2015
18				MN233028_1_SVA_USA_1989	MK333630_1_SVA_USA_2015
18				MN233029_1_SVA_USA_1989	MK333631_1_SVA_USA_2015
18				MN812938_1_SVA_USA_1989	MN164664_1_SVA_USA_2015
18				MN812939_1_SVA_USA_1989	MK333633_1_SVA_USA_2016
18				MN233030_1_SVA_USA_1990	MK333635_1_SVA_USA_2016
18				MN233031_1_SVA_USA_1992	MH634531_1_SVA_US_2015
18				MN812940_1_SVA_USA_1992	MH634532_1_SVA_US_2015
18				MN233032_1_SVA_USA_1993	MH634523_1_SVA_US_2015
18					KT757282_1_SVA_USA_2015
18					KU051391_1_SVA_US_2015
18					MH634527_1_SVA_US_2015
18					MH634528_1_SVA_US_2015
18					MH634529_1_SVA_US_2015
18					MN433300_1_SVA_China_2018
18					KT827250_1_SVA_USA_2015
18					MN812950_1_SVA_USA_2015
18					MN812952_1_SVA_USA_2015
18					KU058182_1_SVA_USA_2015
18					KU058183_1_SVA_USA_2015
18					MK333636_1_SVA_USA_2016
18					KU359210_1_SVA_USA_2015
18					KU359211_1_SVA_USA_2015
18					KU359214_1_SVA_USA_2015
18					KU359212_1_SVA_USA_2015
18					KU359213_1_SVA_USA_2015
18					MK333632_1_SVA_USA_2015
18					MH634525_1_SVA_US_2015
18					MN812954_1_SVA_USA_2015
18					MN812955_1_SVA_USA_2015
18					KT827251_1_SVA_USA_2015
18					KX857728_1_SVA_Colombia_2016
18					MN233024_1_SVA_USA_2015
18					KY747510_1_SVA_China_2017
18					MH634516_1_SVA_US_2017
18					SVA_Canada_ON_FMA-0017-6C_2017
18					SVA_Canada_ON_FMA-0027-S15_2016
18					SVA_Canada_ON_FMA-0041_2016
18					SVA_Canada_ON_FMA_026_5C_2016
18					SVA_Canada_ON_FMA_026_7C_2016
18					SVA_Canada_ON_FMA_033_6C_2016
18					SVA_Canada_ON_FMA_022_8C_2016
18					SVA_Canada_ON_FMA_029_2D_2016
18					MN812958_1_SVA_USA_2016
18					KY486165_1_SVA_ON_FMA_2015_0024T1_Canada_2015 KY486165.1_SVA_ON_FMA_2015_0024T1_Canada_2015
18					KY486166_1_SVA_Canada_2015
18					SVA_Canada_ON_FMA_0019_C_2017
18					SVA_Canada_ON_FMA_009_9E_2016
18					SVA_Canada_ON_FMA_020_3B_2016
18					SVA_Canada_ON_FMA-0027_2016
18					SVA_Canada_MB_FMA_0013_01_2020
18					SVA_Canada_MB_FMA_0015_02T_2020
18					SVA_Canada_MB_FMA_0013_04_2020
18					SVA_Canada_MB_FMA_0013_06_2020
18					SVA_Canada_MB_FMA_0015_02B_2020
18					KY486156_1_SVA_MB_NCFAD_104_1_Canada_2015 KY486156.1_SVA_MB_NCFAD_104_1_Canada_2015
18					KY486158_1_SVA_MB_NCFAD_104_9_Canada_2015 KY486158.1_SVA_MB_NCFAD_104_9_Canada_2015
18					KY486159_1_SVA_MB_NCFAD_108_12_Canada_2015 KY486159.1_SVA_MB_NCFAD_108_12_Canada_2015
18					KY486160_1_SVA_MB_NCFAD_108_16_Canada_2015 KY486160.1_SVA_MB_NCFAD_108_16_Canada_2015
18					KY486161_1_SVA_MB_NCFAD_108_20_Canada_2015 KY486161.1_SVA_MB_NCFAD_108_20_Canada_2015
18					MZ395819_1_SVA_India_2019
18					KY486162_1_SVA_MB_NCFAD_119_2_Canada_2015 KY486162.1_SVA_MB_NCFAD_119_2_Canada_2015
18					KY486164_1_SVA_MB_NCFAD_119_7_Canada_2015 KY486164.1_SVA_MB_NCFAD_119_7_Canada_2015
18					KY486163_1_SVA_MB_NCFAD_119_6_Canada_2015 KY486163.1_SVA_MB_NCFAD_119_6_Canada_2015
18					SVA_Canada_MB_FMA_0014_2020
18					KY172968_1_SVA_USA_2014
18					SVA_Canada_ON_FMA-0012_2017
18					SVA_Canada_ON_FMA-0006_2017
19	^MZ733976_1_SVA_USA_2020	5994	884*	SVA_Canada_MB_FMA_0015_122_2022	Unknown (SVA_Canada_ON_FMA_0011_2019 )
19	MZ733978_1_SVA_USA_2020			SVA_Canada_MB_FMA_0023_1D_2022	Unknown(SVA_Canada_ON_FMA_0012_2019 )
19	MZ733979_1_SVA_USA_2020			SVA_Canada_MB_FMA_0015_119_2022
19	ON843710_1_SVA_Chile_2022			SVA_Canada_MB_FMA_0015_127_2022
19				MZ733975_1_SVA_USA_2020
19				MZ733977_1_SVA_USA_2020
19				SVA_Canada_MB_FMA-0015_2023
20	^KY747512_1_SVA_China_2017	1367	2186	KU954090_1_SVA_USA_2015	MG765557_1_SVA_China_2017
20	KY747510_1_SVA_China_2017			KT757281_1_SVA_USA_2015	MF967574_1_SVA_China_2017
20	KY747511_1_SVA_China_2017			KU051394_1_SVA_US_2015	MG765556_1_SVA_China_2017
20	MN922286_1_SVA_China_2017			KX778101_1_SVA_USA_2015	MH490944_1_SVA_China_2017
20	MZ375462_1_SVA_China_2019 [T]			KU954089_1_SVA_USA_2015	MH064435_1_SVA_China_2017
20	MH588717_1_SVA_China_2018 [T]			MK333635_1_SVA_USA_2016	MH316117_1_SVA_China_2017
20	MH817445_1_SVA_China_2018 [T]			MN812955_1_SVA_USA_2015	MG765558_1_SVA_China_2017
20	MH817446_1_SVA_China_2018 [T]				MK463618_1_SVA_China_2018
20	MN700930_1_SVA_China_2018 [T]				MK284515_1_SVA_China_2018
20	MH844686_1_SVA_China_2018
20	MK170054_1_SVA_China_2018
20	MN615881_1_SVA_China_2018
20	MK252002_1_SVA_China_2018
20	MK170055_1_SVA_China_2018
20	MK357115_1_SVA_China_2018 [T]
20	MN887248_1_SVA_China_2019 [T]
20	MH634511_1_SVA_US_2017
21	^MN233019_1_SVA_USA_2001	3067	4498	MN812941_1_SVA_USA_1997	MN812943_1_SVA_USA_2006
21	MN233017_1_SVA_USA_2000			MN233034_1_SVA_USA_1997	MN233020_1_SVA_USA_2005
21	MN233033_1_SVA_USA_1999				MN233021_1_SVA_USA_2005
21					MN233022_1_SVA_USA_2006
21					MN233023_1_SVA_Canada_2007
21					MN812944_1_SVA_USA_2007
21					MN812945_1_SVA_USA_2007
21					SVA_Canada_ON_FMA_020_3B_2016
21					KY486156_1_SVA_MB_NCFAD_104_1_Canada_2015 KY486156.1_SVA_MB_NCFAD_104_1_Canada_2015
21					KY486157_1_SVA_MB_NCFAD_104_6_Canada_2015 KY486157.1_SVA_MB_NCFAD_104_6_Canada_2015
21					KY486159_1_SVA_MB_NCFAD_108_12_Canada_2015 KY486159.1_SVA_MB_NCFAD_108_12_Canada_2015
21					KY486160_1_SVA_MB_NCFAD_108_16_Canada_2015 KY486160.1_SVA_MB_NCFAD_108_16_Canada_2015
21					KY486161_1_SVA_MB_NCFAD_108_20_Canada_2015 KY486161.1_SVA_MB_NCFAD_108_20_Canada_2015
21					MZ395819_1_SVA_India_2019
21					KY486162_1_SVA_MB_NCFAD_119_2_Canada_2015 KY486162.1_SVA_MB_NCFAD_119_2_Canada_2015
21					KY486164_1_SVA_MB_NCFAD_119_7_Canada_2015 KY486164.1_SVA_MB_NCFAD_119_7_Canada_2015
21					KY486163_1_SVA_MB_NCFAD_119_6_Canada_2015 KY486163.1_SVA_MB_NCFAD_119_6_Canada_2015
21					KY172968_1_SVA_USA_2014
21					MN812946_1_SVA_USA_2009
21					SVA_Canada_ON_FMA-0012_2017
21					KT321458_1_SVA_China_2015
21					KX377924_1_SVA_China_2016
21					MW713116_1_SVA_China_2019
21					MW713121_1_SVA_China_2019
21					MW713117_1_SVA_China_2019
21					MW713122_1_SVA_China_2019
21					ON868376_1_SVA_China_2021
21					KX751945_1_SVA_China_2016
21					ON868377_1_SVA_China_2021
21					KX751943_1_SVA_China_2015
21					KX751946_1_SVA_China_2016
21					KX751944_1_SVA_China_2016
21					MN882351_1_SVA_China_2018
21					MT656572_1_SVA_China_2018
21					MN882352_1_SVA_China_2018
21					MT656573_1_SVA_China_2018
21					MN882353_1_SVA_China_2018
21					MT656574_1_SVA_China_2018
21					MN882354_1_SVA_China_2018
21					MT656575_1_SVA_China_2018
21					MN882355_1_SVA_China_2019
21					MT656576_1_SVA_China_2019
21					MN882356_1_SVA_China_2019
21					MT656577_1_SVA_China_2019
21					MH316113_1_SVA_China_2017
22	^MN885796_1_SVA_China_2017	222*	2580	Unknown (KU954090_1_SVA_USA_2015 )	MK284514_1_SVA_China_2018
22				Unknown(KT757281_1_SVA_USA_2015 )
22				Unknown(KU051394_1_SVA_US_2015 )
22				Unknown(KX778101_1_SVA_USA_2015 )
22				Unknown(KU954089_1_SVA_USA_2015 )
22				Unknown(MK333636_1_SVA_USA_2016 )
22				Unknown(MN812960_1_SVA_USA_2017 )
22				Unknown(MH634521_1_SVA_US_2017 )
23	MH716015_1_SVA_China_2018	2299	3590	Unknown (MH316115_1_SVA_China_2017 )	MH634522_1_SVA_US_2017
23				Unknown(KX019804_1_SVA_USA_2015 )	MH316115_1_SVA_China_2017
23				Unknown(MK333629_1_SVA_USA_2015 )
23				Unknown(MK333630_1_SVA_USA_2015 )
23				Unknown(MK333631_1_SVA_USA_2015 )
23				Unknown(MN164664_1_SVA_USA_2015 )
23				Unknown(MH634523_1_SVA_US_2015 )
23				Unknown(MH634524_1_SVA_US_2015 )
23				Unknown(KT757282_1_SVA_USA_2015 )
23				Unknown(MH634521_1_SVA_US_2017 )
23				Unknown(MH634522_1_SVA_US_2017 )

## Sheet: Supplementary Table 4
Supplemental Table 4. Accession numbers of the sequence records used to reconstruct phylogenetic tree of the subfamily Capthovirinae.
Accession number	Species
MF327530.1	Aimelvirus 2
MF327529.1	Ailurivirus A
KM589358.1	Bopivirus A
KP236128.1	Bovine rhinitis A virus
EU236594.1	Bovine rhinitis B virus
KJ608370.1	Bovine rhinovirus 1
M81861.1	Cardiovirus A
X56019.1	Cardiovirus B
JQ864242.1	Cardiovirus C
EF165067.1	Cardiovirus D
EU376394.1	Cardiovirus D
KY432928.1	Cardiovirus E
JN867758.1	Cardiovirus F
FJ438902.1	Cosavirus A
FJ438907.1	Cosavirus B
FJ438908.1	Cosavirus D
FJ555055.1	Cosavirus E
JN867758.1	Cosavirus F
KJ194505.1	Cosavirus sp.
KM516909.1	Cosavirus sp.
DQ272578.1	Equine rhinitis A virus
X96871.1	Erbovirus A
AY593829.1	Foot-and-mouth disease virus
JQ941880.1	Hunnivirus A
KJ950971.1	Hunnivirus A
KM396707.1	Malagasivirus A
KM396708.1	Malagasivirus B
MK882499.1	Marsupivirus A
JQ814851.1	Mischivirus A
KP054273.1	Mischivirus B
KP100644.1	Mischivirus C
KY512802.1	Mischivirus D
KF958461	Mosavirus A
JF973687	Mosavirus A
KY432924.1	Mupivirus A
KY432934.1	Mupivirus A
MZ456812.1	Senecavirus A
MN233023.1	Senecavirus A
ON024061.1	Senecavirus A
KX857728.1	Senecavirus A
MF416218.1	Senecavirus A
NC_011349.1	Senecavirus A
MN233017.1	Senecavirus A
MN233018.1	Senecavirus A
MN164664.1	Senecavirus A
MH704432.1	Senecavirus A
OR416237.1	Senecavirus cetus
OR416238.1	Senecavirus cetus
OR416239.1	Senecavirus cetus
AJ011380.1	Teschovirus B
KM873611	Torchivirus A
LC113907.1	Tottorivirus A
